# Supplementary material for: A Novel Hybrid Membrane Process Coupled with Freeze Concentration for Phosphorus Recovery from Cheese Whey
Source: Membranes (Basel). 2023 Apr 21;13(4):450. doi: 10.3390/membranes13040450 (PMC10147047; doi:10.3390/membranes13040450)
Supplement: Supplementary file 1 [file membranes-13-00450-s001.zip]

Archive with 1 entries (1 files):
- membranes-2308913-supplementary.pdf
